# Supplementary material for: Responses of Maize Internode to Water Deficit Are Different at the Biochemical and Histological Levels
Source: Front Plant Sci. 2021 Feb 26;12:628960. doi: 10.3389/fpls.2021.628960 (PMC7952650; doi:10.3389/fpls.2021.628960)
Supplement: Supplementary Table 1 — Characteristics of NIRS predictive equations developed for cell wall traits in maize internodes harvested at silage stage. [file Table_1.xlsx]

## Sheet: NIRS
	Traita	Abbreviationb	Reference Methodc		Units	Mind	Maxe	Nf	Rg	SECh
	Cell wall residue	CWR	Soxhlet extraction		% DM	32.87	77.32	120	0.972	2.16
	Lignin content	KL.CWR	Klason		% CWR	11.59	21.11	167	0.891	0.93
	βO4 yield	βO4 yield	Thioacidolysis		µmol/g KL	497.76	1155.4	166	0.621	98.11
	H lignin subunit yield	βO4 H				4.66	58.1	166	0.537	5.83
	S lignin subunit yield	βO4 S				261.7	614.1	166	0.562	65.28
	G lignin subunit yield	βO4 G				203.05	580.12	166	0.589	60.12
	Etherified ferulic acids	FAeth	Alkaline hydrolysis		mg/g CWR	1.92	7.61	145	0.5562	1.16
	Esterified ferulic acids	FAest				2.15	8.14	146	0.766	0.69
	Esterified p-coumaric acids	PCAest				13.39	30.02	145	0.658	1.6
	Glucose content	Cellulose	Acidic hydrolysis		% CWR	31.5	49.89	99	0.878	2.08
	Hemicelluloses content	Hemicelluloses				20.11	31.16	99	0.915	1.85
	In vitro dry mater degradability	IVDMD	Acid pretreatment + cellulolysis		% DM	34.5	81.32	99	0.9871	1.69
	In vitro cell wall degradability	IVCWRD			% CWR	21.94	50.65	98	0.934	2.24
