# Supplementary material for: Responses of Maize Internode to Water Deficit Are Different at the Biochemical and Histological Levels
Source: Front Plant Sci. 2021 Feb 26;12:628960. doi: 10.3389/fpls.2021.628960 (PMC7952650; doi:10.3389/fpls.2021.628960)
Supplement: Supplementary Table 2 — Variations and heritabilities of each histological, biochemical, and agronomical trait observed for the parental lines and for the RILs cultivated in 2014 and 2015 in both I and NI scenarios. Different letters reported for the parental values indicated significant differences from a Tukey test. [file Table_2.XLSX]

## Sheet: Table S2
Trait	Units	Year	Treatment	F271	Cm484	RIL population				Pvalues
						Mean	Min	Max	H²	Treatment		Year		Treatment x Year
Yield	t DM/ha	2014	I	3.63 c	2.74 b	2.93	0.9	6.78	80.9	5.00E-55	***	1.00E-18	***	5.00E-07	***
		2015		3.95 c	2.68 b	3.18	1.53	6.35
		2014	NI	1.47 a	1.53 a	1.52	0.35	3.79	23.5
		2015		2.41 b	2.47 b	2.46	0.86	4.73
Plant_height	cm	2014	I	141.87 c	123.12 b	126.73	100.11	169.9	63.7	6.31E-81	***	1.16E-160	***	4.44E-21	***
		2015		178.12 e	143.69 c	159.02	117.26	213.7
		2014	NI	95.5 a	91.25 a	89.01	59.24	119.24	21.5
		2015		161.58 d	144.58 c	144.92	108.31	180.85
IVDMD	% DM	2014	I	51.93 ab	63.16 ce	53.48	36.79	69.29	65.3	1.00E-10	***	4.00E-01		3.00E-02	*
		2015		48.89 a	60.06 cd	52.17	37.94	66.97
		2014	NI	51.78 ab	66.8 e	55.99	37.59	74.2	50.5
		2015		58.01 bc	64.94 de	56.59	35.78	70.89
IVCWRD	% CWR	2014	I	27.2 ab	35.28 de	30.62	22.07	40.02	71.4	3.00E-38	***	3.00E-01		1.00E-04	***
		2015		24.95 a	33.97 cd	29.52	22.84	39.45
		2014	NI	28.97 b	37.75 e	33.36	23.86	44.2	47.4
		2015		32.27 c	37.72 e	33.43	23.43	41.51
CWR	% DM	2014	I	57.14 c	45.84 ab	57.25	38.81	76.81	65.5	1.00E-02	*	9.00E-01		6.00E-01
		2015		58.55 c	49.1 ab	57.24	44.18	73.54
		2014	NI	58.72 c	43.3 a	55.84	35.42	77.6	54.5
		2015		52.88 bc	47.05 ab	55.65	39.33	76.62
KL.CWR	% CWR	2014	I	17.29 d	15.39 a	16.24	13.77	19.55	67.2	2.00E-16	***	1.00E+00		4.00E-02	*
		2015		17.32 d	15.7 ab	16.39	14	18.54
		2014	NI	16.7 cd	15.12 a	15.68	12.03	18.78	12.4
		2015		16.27 bc	15.06 a	15.53	12.86	18.41
PCAest	mg/g CWR	2014	I	22.96 e	20.43 cd	21.37	15.96	25.49	60.6	5.00E-40	***	5.00E-09	***	2.00E-03	**
		2015		21.73 de	19.66 bc	19.84	15.47	25.77
		2014	NI	20.04 bc	18.45 ab	18.48	11.41	24.57	31.4
		2015		19.27 bc	17.19 a	18.13	12.89	25.9
FAest		2014	I	4.17 bc	3.87 ab	3.97	2.8	4.79	71	4.00E-01		2.00E-17	***	2.00E-20	***
		2015		4.22 bc	3.89 ab	3.97	2.91	5.04
		2014	NI	4.3 c	4.36 c	4.3	2.97	5.11	7.6
		2015		3.59 a	3.72 a	3.69	2.27	4.57
FAeth		2014	I	4.22 bc	3.55 a	4.28	3.09	5.74	54.1	1.00E-10	***	3.00E-05	***	2.00E-08	***
		2015		4.71 c	4.25 bc	4.7	3.75	5.98
		2014	NI	4.4 bc	3.32 a	4.23	2.88	5.92	14.2
		2015		3.9 ab	3.56 a	4.15	3.07	5.75
BO4.yield	µmol/g KL	2014	I	802.66 b	792.48 b	799.09	721.61	931.8	55.7	1.00E-17	***	4.00E-20	***	1.00E-46	***
		2015		831.91 b	804.84 b	813.84	675.61	954.96
		2014	NI	831.66 b	830.29 b	816.66	680.06	929.91	32.5
		2015		728.94 a	735.92 a	742.18	660.83	845.28
BO4.H		2014	I	28.94 bc	26.66 ab	27.79	7.71	40.76	60.7	2.00E-22	***	2.00E-04	***	2.00E-02	*
		2015		32.07 c	26.14 ab	30.07	9.19	45.15
		2014	NI	28.35 bc	22.81 a	24.92	7.72	37.43	45.6
		2015		25.77 ab	23.88 a	25.53	15.83	39.44
BO4.G		2014	I	361.14 bc	363.46875 bc	368.49	311.24	446.18	56.9	7.00E-01		6.00E-35	***	4.00E-51	***
		2015		375.63 cd	366.78 bc	373.57	286.36	464.51
		2014	NI	404.12 de	416.45 e	400.9	307.6	482.15	31.9
		2015		326.37 a	335.46 ab	336.67	258.03	417.39
BO4.S		2014	I	405.12 cd	398.9175 cd	401.82	372.31	427.23	55.3	5.00E-84	***	8.00E-01		8.00E-15	***
		2015		420.86 e	408.8 de	409.62	369.2	435.38
		2014	NI	391.17 bc	381.93 ab	384.9	309.19	419.24	40.4
		2015		371.51 a	380.83 ab	375.17	326.82	415.71
Cellulose	% CWR	2014	I	38.08 b	37.44 ab	38.96	34.34	43.84	45.1	3.00E-18	***	5.00E-01		2.00E-01
		2015		38.76 b	37.76 ab	39.24	33.46	43.47
		2014	NI	36.73 ab	35.71 a	37.7	30.72	42.99	16.5
		2015		36.57 ab	36.87 ab	37.54	31.5	42.29
Hemicelluloses	% CWR	2014	I	29.6 ab	28.37 a	28.38	20.58	33.97	59.9	2.00E-34	***	3.00E-06	***	8.00E-04	***
		2015		28.59 a	29.38 ab	29.6	25.33	34.17
		2014	NI	29.53 ab	29.44 ab	30.84	25.35	35.92	14.8
		2015		29.79 ab	30.41 b	30.93	25.07	36.27
Stem_area	cm²	2014	I	1.42 b	1.79 c	1.63	0.77	3.07	50	1.75E-06	***	6.60E-35	***	1.17E-18	***
		2015		1.73 bc	1.79 c	1.75	1.07	2.91
		2014	NI	1.05 a	1.49 bc	1.25	0.62	2.3	8.9
		2015		1.72 bc	1.81 c	1.89	0.84	3.08
Lignified_fraction	%	2014	I	0.7 d	0.63 a	0.63	0.34	0.77	43.4	1.92E-02	*	4.34E-02	*	7.92E-01
		2015		0.7 cd	0.63 ab	0.64	0.33	0.78
		2014	NI	0.69 bcd	0.63 a	0.61	0.26	0.75	1.1
		2015		0.68 ad	0.64 ac	0.62	0.39	0.75
Non_lignified_fraction		2014	I	0.1 a	0.18 c	0.16	0.05	0.45	44.4	4.08E-04	***	6.58E-02	.	9.86E-02	.
		2015		0.07 a	0.19 c	0.16	0.04	0.46
		2014	NI	0.09 a	0.2 c	0.2	0.05	0.59	4
		2015		0.11 ab	0.16 bc	0.17	0.04	0.4
Rind_fraction		2014	I	0.16 ac	0.14 ab	0.16	0.08	0.28	39.7	3.10E-02	*	6.42E-02	.	4.66E-04	***
		2015		0.17 c	0.13 a	0.14	0.08	0.24
		2014	NI	0.16 bc	0.13 a	0.14	0.08	0.26	1.1
		2015		0.15 ac	0.15 ac	0.15	0.07	0.28
Bundle_fraction		2014	I	0.04 a	0.05 ab	0.054	0.031	0.107	40.4	5.79E-02	.	9.39E-06	***	7.41E-03	**
		2015		0.06 c	0.05 ab	0.055	0.022	0.081
		2014	NI	0.05 bc	0.04 a	0.049	0.024	0.096	0.3
		2015		0.06 c	0.05 ab	0.056	0.025	0.12
Bundle_number		2014	I	115 a	114 a	126	58	237	39	4.25E-01		1.08E-11	***	1.59E-01
		2015		128 ab	123 ab	139	66	228
		2014	NI	113 a	115 a	120	61	251	51
		2015		147 b	113 a	140	57	234
Bundle _density	cm-2	2014	I	81.54 c	64.03 a	78.04	52.71	110.6	59.3	6.28E-13	***	1.19E-17	***	2.87E-29	***
		2015		74.06 ac	68.7 ab	81.02	32.94	115.24
		2014	NI	109.56 d	78.39 bc	98.69	56.53	152.43	41.1
		2015		85.65 c	62.68 a	74.99	45.6	115.97
Red_rind	Intensity/ % of surface	2014	I	8.85 a	9.59 a	9.93	5.71	16.8	48.3	1.58E-03	**	1.12E-15	***	1.11E-03	**
		2015		9.85 a	7.73 a	8.52	5.51	14.04
		2014	NI	10.31 a	8.9 a	9.07	6.03	13.36	21.8
		2015		7.54 a	8.52 a	8.61	4.6	13.32
Red_parenchyma	Intensity/ % of surface	2014	I	140.85 c	122.39 ab	113.59	60.34	150.78	44	1.68E-02	*	5.98E-04	***	9.11E-02	.
		2015		135.73 bc	114.59 a	117.13	60.26	155.32
		2014	NI	135 bc	116.74 a	107.93	44.53	144.34	39.7
		2015		130.1 ac	119.62 a	116.31	69.83	147.13
Blue_parenchyma	Intensity/ % of surface	2014	I	14.98 a	37.24 c	34.1	6.83	107.78	43.8	2.56E-03	**	2.75E-03	**	2.52E-02	*
		2015		11.63 a	36.37 c	32.9	6.56	97.8
		2014	NI	16.54 a	41.39 c	41.93	7.96	132.18	41.7
		2015		18.62 ab	31.73 bc	33.72	8.09	85.21
