# Supplementary material for: Responses of Maize Internode to Water Deficit Are Different at the Biochemical and Histological Levels
Source: Front Plant Sci. 2021 Feb 26;12:628960. doi: 10.3389/fpls.2021.628960 (PMC7952650; doi:10.3389/fpls.2021.628960)
Supplement: Supplementary Table 3 — Cos2 and Pearson correlation of all the traits for the two first axes of the PCA. [file Table_3.XLSX]

## Sheet: Feuil1
	Cos ²					Pearson correlations
		Dim_1		Dim_2			Dim_1		Dim_2
	IVCWRD	0.696244	Blue_parenchyma	0.543154		FAeth	0.721306	Blue_parenchyma	0.73699
	IVDMD	0.67367	Non_lignified_fraction	0.497712		KL.CWR	0.686485	Non_lignified_fraction	0.705487
	FAeth	0.520283	Bundle_density	0.346478		CWR	0.669679	Bundle_density	0.588624
	KL.CWR	0.471261	Plant_height	0.325685		Cellulose	0.61156	BO4.G	0.50802
	CWR	0.44847	Lignified_fraction	0.323478		PCAest	0.551103	BO4.yield	0.357296
	Cellulose	0.374005	Yield	0.31612		BO4.H	0.528916	CWR	0.346387
	PCAest	0.303714	Red_parenchyma	0.280384		BO4.yield	0.497196	FAeth	0.317074
	BO4.H	0.279753	BO4.G	0.258084		Red_parenchyma	0.441667	FAest	0.189285
	BO4.yield	0.247204	Stem_area	0.223697		BO4.G	0.432347	Cellulose	0.152081
	Hemicelluloses	0.243865	BO4.yield	0.127661		BO4.S	0.410077	Hemicelluloses	0.135581
	Red_parenchyma	0.19507	Bundle_fraction	0.124754		Lignified_fraction	0.403078	BO4.H	0.0848187
	BO4.G	0.186924	CWR	0.119984		Plant_height	0.328632	Red_rind	-0.00874806
	BO4.S	0.168163	FAeth	0.100536		Yield	0.169951	IVCWRD	-0.0205933
	Lignified_fraction	0.162472	IVDMD	0.0930056		Bundle_number	0.161066	KL.CWR	-0.0217952
	Plant_height	0.107999	Rind_fraction	0.0502361		Stem_area	0.0866465	Bundle_number	-0.0876482
	Non_lignified_fraction	0.076457	FAest	0.035829		Bundle_density	0.0453224	PCAest	-0.10443
	Rind_fraction	0.0564462	Cellulose	0.0231288		Red_rind	-0.00170473	BO4.S	-0.122711
	FAest	0.0466142	Hemicelluloses	0.0183822		Bundle_fraction	-0.112235	Rind_fraction	-0.224134
	Blue_parenchyma	0.0447267	BO4.S	0.015058		Blue_parenchyma	-0.211487	IVDMD	-0.304968
	Yield	0.0288834	PCAest	0.0109056		FAest	-0.215903	Bundle_fraction	-0.353205
	Bundle_number	0.0259423	Bundle_number	0.00768222		Rind_fraction	-0.237584	Stem_area	-0.472966
	Bundle_fraction	0.0125967	BO4.H	0.00719422		Non_lignified_fraction	-0.276509	Red_parenchyma	-0.529513
	Stem_area	0.00750762	KL.CWR	0.000475031		Hemicelluloses	-0.493827	Yield	-0.562246
	Bundle_density	0.00205412	IVCWRD	0.000424085		IVDMD	-0.820774	Lignified_fraction	-0.568751
	Red_rind	2.9061e-06	Red_rind	7.65286e-05		IVCWRD	-0.834412	Plant_height	-0.570688
