# Supplementary material for: Responses of Maize Internode to Water Deficit Are Different at the Biochemical and Histological Levels
Source: Front Plant Sci. 2021 Feb 26;12:628960. doi: 10.3389/fpls.2021.628960 (PMC7952650; doi:10.3389/fpls.2021.628960)
Supplement: Supplementary Table 4 — Pearson correlation table of all the biochemical and histological traits for the RILs in each field trial: 2014.I, 2014.NI, 2015.I, and 2015.NI. [file Table_4.XLSX]

## Sheet: Feuil1
			IVCWRD				Stem_area				Lignified_fraction				Non_lignified_fraction				Rind_fraction				Bundle_fraction				Bundle_number				Bundle_density				Red_rind				Red_parenchyma				Blue_parenchyma				CWR
			I		NI		I		NI		I		NI		I		NI		I		NI		I		NI		I		NI		I		NI		I		NI		I		NI		I		NI		I		NI
	IVCWRD	2014					0.0823076		0.0910277		-0.0887105		-0.136115	.	0.0439927		0.0208419		0.051187		0.229446	**	0.117622		0.235745	**	0.00231988		-0.0377312		-0.141045	.	-0.205799	*	-0.0730076		-0.0605504		-0.10132		-0.208786	**	0.0230886		-0.0134258		-0.634323	***	-0.64379
		2015					0.0679072		0.0242868		-0.148324	.	-0.25499	**	0.12896		0.137579		0.0544278		0.225123	**	-0.0189549		0.083743		-0.0205954		-0.0582313		-0.0910779		-0.104914		-0.199062	*	0.000729696		-0.222795	**	-0.31773	***	0.0960637		0.0720073		-0.376825	***	-0.705599
	Stem_area	2014									-0.0264958		0.090546		0.246395	**	0.0426465		-0.429058	***	-0.397054	***	-7.7655e-05		0.0989555		0.774028	***	0.756594	***	-0.299762	***	-0.465841	***	-0.311426	***	-0.416476	***	0.0615671		0.19045	*	0.259438	**	0.0591913		-0.266155	***	-0.172683
		2015									0.00957524		-0.131216	.	0.0753126		0.307993	***	-0.264959	***	-0.395351	***	0.0957727		0.221211	**	0.636394	***	0.714803	***	-0.394436	***	-0.208149	*	-0.250297	**	-0.174026	*	0.0320835		0.0291892		0.0677892		0.320724	***	-0.0748847		-0.223696
	Lignified_fraction	2014													-0.820788	***	-0.907264	***	-0.292101	***	-0.156843	*	-0.215858	**	-0.0600556		-0.021107		0.0112174		0.0323725		-0.121175		-0.230519	**	-0.0238555		0.887689	***	0.908847	***	-0.752846	***	-0.865174	***	0.10673		0.0873289
		2015													-0.889916	***	-0.834145	***	-0.248685	**	-0.342496	***	-0.0549504		-0.274133	***	0.0534704		-0.02348		0.0572616		0.134779		-0.0459837		-0.134508		0.879536	***	0.895937	***	-0.845492	***	-0.720604	***	0.113586		0.358347
	Non_lignified_fraction	2014																	-0.292226	***	-0.256984	**	-0.181302	*	-0.208012	*	0.336649	***	0.193488	*	0.133312	.	0.208068	**	-0.0964196		-0.233867	**	-0.573282	***	-0.759523	***	0.988246	***	0.992508	***	-0.0242892		0.0439307
		2015																	-0.199319	**	-0.209661	*	-0.25575	***	-0.0304229		0.138247		0.359923	***	0.0636367		0.127871		-0.185183	**	-0.126415		-0.704207	***	-0.634091	***	0.989152	***	0.970589	***	-0.00743272		-0.166489
	Rind_fraction	2014																					0.486779	***	0.39191	***	-0.616266	***	-0.614402	***	-0.314331	***	-0.254494	**	0.537043	***	0.602314	***	-0.506469	***	-0.27189	***	-0.384586	***	-0.32918	***	-0.102221		-0.254897
		2015																					0.412451	***	0.28512	***	-0.535824	***	-0.697097	***	-0.303266	***	-0.50708	***	0.493248	***	0.377662	***	-0.351821	***	-0.493879	***	-0.269573	***	-0.356665	***	-0.214072	**	-0.293246
	Bundle_fraction	2014																									0.00119349		0.137212	.	-0.0334209		0.00702804		0.350067	***	0.312283	***	-0.38071	***	-0.199019	**	-0.243681	**	-0.267157	**	-0.203233	*	-0.295934
		2015																									0.0924231		0.175818	*	-0.0182532		-0.0288647		0.278932	***	0.419159	***	-0.229904	*	-0.331366	***	-0.298659	***	-0.112228		-0.145193	.	-0.341274
	Bundle_umber	2014																													0.355702	***	0.196104	*	-0.299134	***	-0.398381	***	0.0939521		0.0644331		0.367848	***	0.222853	**	-0.102274		0.00849859
		2015																													0.419042	***	0.516352	***	-0.0899228		-0.127615		0.101437		0.142355		0.171373	.	0.453054	***	0.0962318		-0.0433401
	Bundle_density	2014																																	-0.0226183		0.0881546		0.0706492		-0.197359	*	0.164122	*	0.223031	**	0.267894	***	0.279319
		2015																																	0.202786	*	0.0697797		0.0902019		0.170433	.	0.111164		0.24007	**	0.206861	**	0.192645
	Red_rind	2014																																					-0.255908	**	-0.0926826		-0.120192		-0.255175	***	-0.000470367		-0.0770355
		2015																																					0.0041339		-0.131856		-0.177329	**	-0.106399		-0.0932091		-0.0828098
	Red_parenchyma	2014																																									-0.478978	***	-0.703448	***	0.107427		0.0715036
		2015																																									-0.637751	***	-0.491696	***	0.0865937		0.383278
	Blue_parenchyma	2014																																													0.0190908		0.0844321
		2015																																													0.0349762		-0.0563912
	CWR	2014
		2015
	KL.CWR	2014
		2015
	PCAest	2014
		2015
	FAest	2014
		2015
	FAeth	2014
		2015
	IVDMD	2014
		2015
	BO4.yield	2014
		2015
	BO4.H	2014
		2015
	BO4.G	2014
		2015
	BO4.S	2014
		2015
	Cellulose	2014
		2015
	Hemicelluloses	2014
		2015
[truncated: 44 more columns]
