# Supplementary material for: Responses of Maize Internode to Water Deficit Are Different at the Biochemical and Histological Levels
Source: Front Plant Sci. 2021 Feb 26;12:628960. doi: 10.3389/fpls.2021.628960 (PMC7952650; doi:10.3389/fpls.2021.628960)
Supplement: Supplementary Table 5 — List of QTL detected for all the histological, biochemical, and agronomical traits. When the effect sign is positive, Cm484 alleles are responsible of the increase of the trait; when the effect sign is negative, the alleles from F271 are increasing the trait value. [file Table_5.XLSX]

## Sheet: Feuil1
	Nom	QTL	Year.Condition	Trait	Chromosome	Position (cM)	min (cM)	max (cM)	Interval (cM)	Marker	LOD_MQM	R²	Effect
	Blue_parenchyma.2014.I.1	1@256.6	2014.I	Blue parenchyma	1	256.6	251.5	269.4	251.5-269.4	X1_2448342813	4.46	4.88	7.01
	Blue_parenchyma.2014.I.2	2@44.6	2014.I	Blue parenchyma	2	44.6	36.6	67.2	36.6-67.2	X2_122656173	3.31	0.63	2.49
	Bundle_density.2014.I.1	10@85.8	2014.I	Bundle density	10	85.8	61.1	100.4	61.1-100.4	X10_114853294	5.83	5.26	-6.29
	Bundle_density.2014.I.2	3@254.2	2014.I	Bundle density	3	254.2	202.5	256	202.5-256	X3_230968380	3.22	0.02	0.05
	Bundle_density.2014.I.3	5@135.1	2014.I	Bundle density	5	135.1	131.9	138.6	131.9-138.6	X5_1598031651	3.55	0.12	-0.86
	Bundle_fraction.2014.I.	4@205.3	2014.I	Bundle fraction	4	205.3	195	218.6	195-218.6	X4_235723925	3.31	2.79	0
	Bundle_number.2014.I.1	1@280.7	2014.I	Bundle number	1	280.7	253.5	282.6	253.5-282.6	X1_2599306662	5.57	4.65	15.11
	Bundle_number.2014.I.2	2@44.6	2014.I	Bundle number	2	44.6	39.1	60	39.1-60	X2_122656171	3.26	5.87	16.85
	Bundle_number.2014.I.3	6@15.1	2014.I	Bundle number	6	15.1	9.7	19.6	9.7-19.6	X6_344400161	4.74	1.78	9.36
	Non_lignified_fraction.2014.I.1	1@254.7	2014.I	Non-lignified fraction	1	254.7	251.5	275.8	251.5-275.8	X1_241553453	3.83	3.85	0.03
	Non_lignified_fraction.2014.I.2	2@67.2	2014.I	Non-lignified fraction	2	67.2	36.6	73.6	36.6-73.6	X2_20959564	3.86	1.32	0.02
	Red_parenchyma.2014.I.1	3@169.4	2014.I	Red parenchyma	3	169.4	163.4	171.8	163.4-171.8	X3_190568631	3.03	0.48	2.42
	Red_parenchyma.2014.I.2	5@57.2	2014.I	Red parenchyma	5	57.2	34.7	73.6	34.7-73.6	X5_10898248	3.3	2.07	-5.16
	Red_parenchyma.2014.I.3	6@7.2	2014.I	Red parenchyma	6	7.2	0	11.1	0-11.1	X6_43081421	4.44	2.31	-5.35
	Red_rind.2014.I.1	1@239.7	2014.I	Red rind	1	239.7	228	264	228-264	X1_229900443	3.29	0.59	0.24
	Red_rind.2014.I.2	1@290.0	2014.I	Red rind	1	290	282.6	313.1	282.6-313.1	X1_2681780203	4.17	2.57	-0.5
	Red_rind.2014.I.3	10@15.4	2014.I	Red rind	10	15.4	0	19	0-19	X10_3191298	3.37	0.19	-0.12
	Red_rind.2014.I.4	7@83.2	2014.I	Red rind	7	83.2	73.4	96.6	73.4-96.6	X7_116386306	3.18	2.24	-0.48
	Rind_fraction.2014.I.1	1@294.3	2014.I	Rind fraction	1	294.3	231.2	300.2	231.2-300.2	X1_2730972821	6.69	5.15	-0.02
	Rind_fraction.2014.I.2	2@56.5	2014.I	Rind fraction	2	56.5	50	59.5	50-59.5	X2_16871381	4.47	2.85	-0.01
	Stem_area.2014.I.1	1@198.8	2014.I	Stem area	1	198.8	169.4	239.7	169.4-239.7	X1_196051515	8.85	9.1	0.26
	Stem_area.2014.I.2	1@282.6	2014.I	Stem area	1	282.6	269.4	298.7	269.4-298.7	X1_262508818	5.43	0.35	0.05
	Stem_area.2014.I.3	2@130.0	2014.I	Stem area	2	130	123.8	131.8	123.8-131.8	X2_113361624	4.44	0.05	-0.02
	Stem_area.2014.I.4	2@197.1	2014.I	Stem area	2	197.1	184.9	203.5	184.9-203.5	X2_203517732	3.38	3.14	0.15
	Stem_area.2014.I.5	5@135.1	2014.I	Stem area	5	135.1	127.1	146.9	127.1-146.9	X5_159803165	9.83	0.56	-0.06
	Stem_area.2014.I.6	6@11.1	2014.I	Stem area	6	11.1	7.2	14.2	7.2-14.2	X6_8680494	15.01	0.71	0.07
	Stem_area.2014.I.7	8@157.3	2014.I	Stem area	8	157.3	151.1	163.6	151.1-163.6	X8_163903790	3.07	0.9	-0.08
	Stem_area.2014.I.8	9@130.0	2014.I	Stem area	9	130	66	138.7	66-138.7	X9_137763799	4.83	1.11	-0.09
	Bundle_density.2014.NI.1	10@47.2	2014.NI	Bundle density	10	47.2	43.6	100.4	43.6-100.4	X10_10196798	7.35	2.34	-4.23
	Bundle_density.2014.NI.2	2@144.7	2014.NI	Bundle density	2	144.7	110.9	162.8	110.9-162.8	X2_164722342	3.62	0.57	2.05
	Bundle_density.2014.NI.3	3@33.2	2014.NI	Bundle density	3	33.2	25.7	41.3	25.7-41.3	X3_4895607	3.6	0.13	0.95
	Bundle_density.2014.NI.4	6@15.1	2014.NI	Bundle density	6	15.1	11.1	34.4	11.1-34.4	X6_344400161	3.1	2.97	4.69
	Bundle_density.2014.NI.5	7@184.9	2014.NI	Bundle density	7	184.9	116.5	187.3	116.5-187.3	X7_172108409	3.46	7.31	-7.59
	Bundle_fraction.2014.NI.	10@84.1	2014.NI	Bundle fraction	10	84.1	15.4	90.6	15.4-90.6	X10_113394853	4.28	7.84	-0.01
	Bundle_number.2014.NI.1	1@290.0	2014.NI	Bundle number	1	290	231.2	294.3	231.2-294.3	X1_2681780201	3.2	5.11	16.1
	Bundle_number.2014.NI.2	6@19.6	2014.NI	Bundle number	6	19.6	7.2	22.6	7.2-12.6	X6_398919101	3.5	2.84	11.69
	Non_lignified_fraction.2014.NI.	6@203.6	2014.NI	Non-lignified fraction	6	203.6	189.2	203.6	189.2-203.6	X6_167822572	3.1	2.06	0.02
	Red_parenchyma.2014.NI.1	1@190.0	2014.NI	Red parenchyma	1	190	185	197.2	185-197.2	X1_1891899531	3.21	0.33	-2.04
	Red_parenchyma.2014.NI.2	10@59.4	2014.NI	Red parenchyma	10	59.4	53.5	68.2	53.5-68.2	X10_373203122	3.42	0.57	2.71
	Red_parenchyma.2014.NI.3	4@85.5	2014.NI	Red parenchyma	4	85.5	78.2	93	78.2-93	X4_56859404	5.01	0.18	1.49
	Red_parenchyma.2014.NI.4	5@131.9	2014.NI	Red parenchyma	5	131.9	125.9	136.8	125.9-136.8	X5_153946742	4.8	0.21	-1.46
	Red_parenchyma.2014.NI.5	6@196.3	2014.NI	Red parenchyma	6	196.3	190.4	203.6	190.4-203.6	X6_165811457	3.65	2.53	-5.86
	Red_rind.2014.NI.1	1@198.8	2014.NI	Red rind	1	198.8	185	204.4	185-204.4	X1_196051515	3.36	0.48	-0.2
	Red_rind.2014.NI.2	2@271.1	2014.NI	Red rind	2	271.1	261.6	271.1	261.6-271.1	X2_235226296	4.39	0.52	-0.21
	Red_rind.2014.NI.3	7@158.9	2014.NI	Red rind	7	158.9	153	172.2	153-172.2	X7_165246253	3.72	1.41	0.35
	Stem_area.2014.NI.1	1@290.0	2014.NI	Stem area	1	290	231.2	294.3	231.2-294.3	X1_268178020	6.88	2.49	0.13
	Stem_area.2014.NI.2	5@189.4	2014.NI	Stem area	5	189.4	127.1	194.2	127.1-194.2	X5_194091921	5.02	2.77	-0.14
	Stem_area.2014.NI.3	6@21.5	2014.NI	Stem area	6	21.5	7.2	25.8	7.2-25.8	X6_61602555	12.95	1.36	0.1
	Bundle_density.2015.I.1	10@70.4	2015.I	Bundle density	10	70.4	56.3	98.9	56.3-98.9	X10_81535748	6.2	2.85	-4.62
	Bundle_density.2015.I.2	2@194.8	2015.I	Bundle density	2	194.8	187.4	198.8	187.4-198.8	X2_201881318	3.02	2.94	-4.75
	Bundle_density.2015.I.3	3@248.6	2015.I	Bundle density	3	248.6	216.3	256	216.3-256	X3_2289877511	7.59	0.46	-1.76
	Bundle_density.2015.I.4	3@39.1	2015.I	Bundle density	3	39.1	26.9	79.5	26.9-79.5	X3_5885090	5.16	0.23	-1.3
	Bundle_density.2015.I.5	9@102.4	2015.I	Bundle density	9	102.4	98.3	106.3	98.3-106.3	X9_112489827	3.02	3.89	5.48
	Bundle_fraction.2015.I.1	10@93.9	2015.I	Bundle fraction	10	93.9	15.4	114.5	15.4-114.5	X10_128815022	3.96	10.11	-0.01
	Bundle_fraction.2015.I.2	3@95.3	2015.I	Bundle fraction	3	95.3	88.4	101.7	88.4-101.7	X3_50098800	5.61	0.27	0
	Bundle_number.2015.I.1	1@279.5	2015.I	Bundle number	1	279.5	231.2	294.3	231.2-294.3	X1_2586515241	5.88	6.13	17.22
	Bundle_number.2015.I.2	9@75.7	2015.I	Bundle number	9	75.7	63.2	80.3	63.2-80.3	X9_74069584	4.44	1.33	-8.16
	Lignified_fraction.2015.I.1	2@158.2	2015.I	Lignified fraction	2	158.2	147	174.8	147-174.8	X2_181978893	3.31	0.12	0
	Lignified_fraction.2015.I.2	8@189.6	2015.I	Lignified fraction	8	189.6	185.8	194.4	185.8-194.4	X8_170447808	4.42	5.93	-0.04
	Red_parenchyma.2015.I.1	1@30.8	2015.I	Red parenchyma	1	30.8	21.4	38.3	21.4-38.3	X1_10584153	3.53	0.05	0.47
	Red_parenchyma.2015.I.2	5@57.2	2015.I	Red parenchyma	5	57.2	50.6	65.8	50.6-65.8	X5_10898248	3.15	2.53	-5.72
	Red_parenchyma.2015.I.3	7@131.4	2015.I	Red parenchyma	7	131.4	125.6	142.9	125.6-142.9	X7_145388227	3.57	0.04	-0.1
	Red_parenchyma.2015.I.4	9@16.5	2015.I	Red parenchyma	9	16.5	0	22.6	0-22.6	X9_84339111	3.21	3.01	6.29
	Red_rind.2015.I.	8@65.1	2015.I	Red rind	8	65.1	51.6	72.4	51.6-72.4	X8_69119155	3.53	0.23	-0.14
	Rind_fraction.2015.I.	1@259.9	2015.I	Rind fraction	1	259.9	231.2	300.2	231.2-300.2	X1_2462013931	3.02	6.15	-0.02
	Stem_area.2015.I.1	1@239.7	2015.I	Stem area	1	239.7	231.2	250.6	231.2-250.6	X1_229900443	3.19	1.98	0.14
	Stem_area.2015.I.2	1@264.0	2015.I	Stem area	1	264	261.2	275.8	261.2-275.8	X1_250295975	3.28	2.81	0.2
	Stem_area.2015.I.3	1@280.7	2015.I	Stem area	1	280.7	276.6	308.8	276.6-308.8	X1_259930666	3.64	0.02	0.02
	Stem_area.2015.I.4	3@248.6	2015.I	Stem area	3	248.6	242	254.2	242-254.2	X3_228987751	4.35	2.08	0.12
	Blue_parenchyma.2015.NI.1	1@204.4	2015.NI	Blue parenchyma	1	204.4	195.8	214.8	195.8-214.8	X1_1991178342	4.15	8.41	9.28
	Blue_parenchyma.2015.NI.2	6@170.2	2015.NI	Blue parenchyma	6	170.2	163.5	205	163.5-205	X6_1624824313	5.1	10.43	10.3
	Bundle_density.2015.NI.	1@45.1	2015.NI	Bundle density	1	45.1	31.7	54.2	31.7-54.2	X1_129448981	3.68	10.22	-8.66
	Bundle_fraction.2015.NI.	10@98.9	2015.NI	Bundle fraction	10	98.9	87.9	127.1	87.9-127.1	X10_132321909	3.42	10.33	-0.01
	Bundle_number.2015.NI.1	1@129.7	2015.NI	Bundle number	1	129.7	125.6	133.8	125.6-133.8	X1_70768832	6.04	3.85	13.96
	Bundle_number.2015.NI.2	1@290.0	2015.NI	Bundle number	1	290	253.5	294.3	253.5-294.3	X1_2681780201	7.31	6.32	17.98
	Bundle_number.2015.NI.3	1@48.6	2015.NI	Bundle number	1	48.6	19.3	64.6	19.3-64.6	X1_14165525	6.66	11.46	-23.99
	Bundle_number.2015.NI.4	10@84.1	2015.NI	Bundle number	10	84.1	82.6	108.7	82.6-108.7	X10_113394853	3.37	6.79	-18.27
	Bundle_number.2015.NI.5	6@167.7	2015.NI	Bundle number	6	167.7	158.7	171.7	158.7-171.7	X6_162110537	4.08	2.98	12.16
	Lignified_fraction.2015.NI.1	4@131.0	2015.NI	Lignified fraction	4	131	125.6	135.6	125.6-135.6	X4_172996746	3.7	7.03	-0.04
	Lignified_fraction.2015.NI.2	8@201.1	2015.NI	Lignified fraction	8	201.1	194.4	208.2	194.4-208.2	X8_171960609	4.39	7.37	-0.04
	Non_lignified_fraction.2015.NI.1	1@139.2	2015.NI	Non-lignified fraction	1	139.2	131.9	142	131.9-142	X1_80866439	3.18	3.58	0.03
	Non_lignified_fraction.2015.NI.2	1@220.6	2015.NI	Non-lignified fraction	1	220.6	214.8	225.8	214.8-225.8	X1_2132313321	3.4	5.78	0.04
	Non_lignified_fraction.2015.NI.3	1@303.9	2015.NI	Non-lignified fraction	1	303.9	270	324	270-324	X1_278516115	3.57	3.44	0.03
	Non_lignified_fraction.2015.NI.4	8@189.6	2015.NI	Non-lignified fraction	8	189.6	188.3	194.4	188.3-194.4	X8_1704478081	3.55	10.22	0.05
	Red_parenchyma.2015.NI.	8@201.1	2015.NI	Red parenchyma	8	201.1	194.4	213.8	194.4-213.8	X8_1719606091	3.11	9.02	-10.66
	Stem_area.2015.NI.1	1@220.6	2015.NI	Stem area	1	220.6	211.2	239.7	211.2-239.7	X1_213231332	4.19	8.92	0.25
	Stem_area.2015.NI.2	2@194.8	2015.NI	Stem area	2	194.8	182.8	210.7	182.8-210.7	X2_201881318	3.41	4.09	0.17
	Stem_area.2015.NI.3	2@33.5	2015.NI	Stem area	2	33.5	14.9	60	14.9-60	X2_9414308	4.25	7.84	0.23
	Stem_area.2015.NI.4	7@195.1	2015.NI	Stem area	7	195.1	187.3	200.5	187.3-200.5	X7_173807401	3.25	4.16	0.17
	Stem_area.2015.NI.5	8@24.9	2015.NI	Stem area	8	24.9	14.3	30.7	14.3-30.7	X8_8860221	3.27	6.61	0.22
	BO4.H.2014.I	1@170.6	2014.I	BO4.H	1	170.6	149.8	172.4	149.8-172.4	X1_166808493	4.34	2.9	1.54
	BO4.yield.2014.I	2@130.0	2014.I	BO4.yield	2	130	126.2	135.2	126.2-135.2	X2_1133616241	3.25	0.18	-2.9
	BO4.yield.2014.I	3@138.0	2014.I	BO4.yield	3	138	124	145.1	124-145.1	X3_171437505	3.24	2.47	-11.25
	BO4.yield.2014.I	6@115.8	2014.I	BO4.yield	6	115.8	110.9	131.2	110.9-131.2	X6_144374218	4.64	0.13	2.24
	BO4.yield.2014.I	6@135.5	2014.I	BO4.yield	6	135.5	114	158.7	114-158.7	X6_151462695	4.28	0.67	-7.4
	CWR.2014.I	5@135.1	2014.I	CWR	5	135.1	127.1	140.2	127.1-140.2	X5_159803165	3.94	0.32	1.01
	FAeth.2014.I	5@135.1	2014.I	FAeth	5	135.1	127.1	138.6	127.1-138.6	X5_1598031651	3.78	0.38	0.08
	Hemicelluloses.2014.I	1@224.7	2014.I	Hemicelluloses	1	224.7	170.6	239.7	170.6-239.7	X1_2165811023	4.53	1.58	-0.46
	Hemicelluloses.2014.I	2@219.8	2014.I	Hemicelluloses	2	219.8	213.2	229.6	213.2-229.6	X2_212528145	3.24	1.38	0.45
	Hemicelluloses.2014.I	5@109.5	2014.I	Hemicelluloses	5	109.5	86.7	112.7	86.7-112.7	X5_766336521	5.17	1.5	0.45
	Hemicelluloses.2014.I	6@118.6	2014.I	Hemicelluloses	6	118.6	113.6	122.8	113.6-122.8	X6_1448492902	4.61	1.39	0.64
	Hemicelluloses.2014.I	6@131.2	2014.I	Hemicelluloses	6	131.2	125.5	137.8	125.5-137.8	X6_1489602203	5.64	3.32	1.11
	KL.CWR.2014.I	2@189.7	2014.I	KL.CWR	2	189.7	184.9	201.3	184.9-201.3	X2_197089845	4.31	1.72	-0.3
	KL.CWR.2014.I	3@124.0	2014.I	KL.CWR	3	124	110.5	128.8	110.5-128.8	X3_159817712	3.63	7.05	-0.6
	PCAest.2014.I	1@225.8	2014.I	PCAest	1	225.8	220.6	230	220.6-230	X1_217252472	10.26	7.1	1.16
	PCAest.2014.I	2@44.6	2014.I	PCAest	2	44.6	36.6	50	36.6-50	X2_12265617	4.13	7.42	1.16
	PCAest.2014.I	3@231.6	2014.I	PCAest	3	231.6	228.7	239.7	228.7-239.7	X3_222483897	3.34	2.31	0.65
	PCAest.2014.I	4@93.0	2014.I	PCAest	4	93	81.9	107.2	81.9-107.2	X4_126473657	5.12	1.5	0.52
	PCAest.2014.I	5@109.5	2014.I	PCAest	5	109.5	50.6	114.7	50.6-114.7	X5_76633652	3.83	3.8	-0.83
	PCAest.2014.I	7@89.3	2014.I	PCAest	7	89.3	40.8	109.9	40.8-109.9	X7_121577226	3.1	3.62	-0.86
	Plant_height.2014.I	1@169.4	2014.I	Plant_height	1	169.4	156.3	172.9	156.3-172.9	X1_1649517292	3.47	2.81	-5.27
	Plant_height.2014.I	1@218.4	2014.I	Plant_height	1	218.4	206.1	210.8	206.1-210.8	X1_2097901791	4.65	4.22	6.52
	Plant_height.2014.I	4@184.8	2014.I	Plant_height	4	184.8	169.2	189.2	169.2-189.2	X4_227210387	8.49	3.65	5.63
	Plant_height.2014.I	5@131.9	2014.I	Plant_height	5	131.9	119.5	138.6	119.5-138.6	X5_1539467422	7.94	1.76	-4
	Plant_height.2014.I	8@108.2	2014.I	Plant_height	8	108.2	103.1	169.6	103.1-169.6	X8_123844210	4.74	0.11	-0.95
	Plant_height.2014.I	8@40.3	2014.I	Plant_height	8	40.3	38.4	45.9	38.4-45.9	X8_16352911	3.01	1.78	4.04
	Plant_height.2014.I	9@125.1	2014.I	Plant_height	9	125.1	120.3	130	120.3-130	X9_134641963	8.35	2.65	-4.83
	Yield.2014.I	6@15.1	2014.I	Yield	6	15.1	9.7	19.6	9.7-19.6	X6_34440016	4.68	0.1	0.05
	BO4.H.2014.NI	1@175.0	2014.NI	BO4.H	1	175	165.6	177	165.6-177	X1_174525685	3.71	2.43	1.41
	BO4.H.2014.NI	5@46.5	2014.NI	BO4.H	5	46.5	27.7	50.6	27.7-50.6	X5_8350170	3.63	4.56	-1.88
	BO4.H.2014.NI	6@29.7	2014.NI	BO4.H	6	29.7	21.5	34.4	21.5-34.4	X6_88154079	3.55	0.87	-0.82
	BO4.H.2014.NI	8@146.0	2014.NI	BO4.H	8	146	108.2	149.2	108.2-149.2	X8_159389567	3.54	0.73	0.85
	BO4.H.2014.NI	8@180.9	2014.NI	BO4.H	8	180.9	138	188.3	138-188.3	X8_169439695	3.7	2.25	-1.47
	BO4.yield.2014.NI	1@245.9	2014.NI	BO4.yield	1	245.9	241.1	245.9	241.1-245.9	X1_2325140402	5.78	0.08	-1.88
	BO4.yield.2014.NI	10@56.3	2014.NI	BO4.yield	10	56.3	49.1	61.1	49.1-61.1	X10_14908520	5.17	2.84	11.67
	BO4.yield.2014.NI	7@11.4	2014.NI	BO4.yield	7	11.4	4.9	83.2	4.9-83.2	X7_2874148	4.24	0.04	-1.01
	BO4.yield.2014.NI	8@70.7	2014.NI	BO4.yield	8	70.7	65.1	85.1	65.1-85.1	X8_74661647	3.91	0.15	2.5
	FAest.2014.NI	3@15.5	2014.NI	FAest	3	15.5	12	26.9	12-26.9	X3_2629090	3.11	0.24	-0.04
	FAest.2014.NI	4@80.6	2014.NI	FAest	4	80.6	73.4	85.5	73.4-85.5	X4_373246992	4.73	5.12	-0.23
	FAest.2014.NI	6@131.2	2014.NI	FAest	6	131.2	122.8	137.8	122.8-137.8	X6_148960220	4.14	4.38	0.22
	Hemicelluloses.2014.NI	1@190.0	2014.NI	Hemicelluloses	1	190	170.6	239.7	170.6-239.7	X1_1891899531	5.84	0.76	-0.33
	Hemicelluloses.2014.NI	10@161.3	2014.NI	Hemicelluloses	10	161.3	138.9	163	138.9-163	X10_149093129	4.02	5.38	0.87
	Hemicelluloses.2014.NI	2@23.4	2014.NI	Hemicelluloses	2	23.4	7.7	136.2	7.7-136.2	X2_60151191	4.05	2.97	-0.64
	Hemicelluloses.2014.NI	5@100.5	2014.NI	Hemicelluloses	5	100.5	86.7	102.5	86.7-102.5	X5_60997228	4.67	2.67	0.61
	Hemicelluloses.2014.NI	6@149.7	2014.NI	Hemicelluloses	6	149.7	125.4	155.8	125.4-155.8	X6_1563979161	3.38	14.74	1.44
	Hemicelluloses.2014.NI	7@52.8	2014.NI	Hemicelluloses	7	52.8	40.8	59.5	40.8-59.5	X7_14618239	4.04	0.35	-0.21
	IVCWRD.2014.NI	1@165.6	2014.NI	IVCWRD	1	165.6	147.4	185.7	147.4-185.7	X1_158632785	3.79	1.08	-0.84
	KL.CWR.2014.NI	1@190.0	2014.NI	KL.CWR	1	190	189.8	230	189.8-230	X1_189189953	3.32	0.75	0.2
	KL.CWR.2014.NI	4@89.4	2014.NI	KL.CWR	4	89.4	73.4	93	73.4-93	X4_76277190	6.78	11.4	0.76
	PCAest.2014.NI	1@243.9	2014.NI	PCAest	1	243.9	241.1	245.9	241.1-245.9	X1_230720299	7.17	7.23	1.13
	PCAest.2014.NI	4@91.3	2014.NI	PCAest	4	91.3	84.2	116.6	84.2-116.6	X4_1223454751	3.31	2.48	0.66
	Plant_height.2014.NI	1@209.1	2014.NI	Plant_height	1	209.1	198.8	275.8	198.8-275.8	X1_2021596201	3.5	2.63	4.72
	Plant_height.2014.NI	4@170.7	2014.NI	Plant_height	4	170.7	165	181.8	165-181.8	X4_201751608	3.8	0.77	2.58
	Plant_height.2014.NI	5@131.9	2014.NI	Plant_height	5	131.9	95.3	143.4	95.3-143.4	X5_153946742	3.57	1.01	-3.01
	BO4.H.2015.I	5@15.1	2015.I	BO4.H	3	8.3	0	23.4	0-23.4	X3_2118128	3.51	2.32	1.33
	BO4.yield.2015.I	7@156.1	2015.I	BO4.yield	7	156.1	149.3	167.5	149.3-167.5	X7_163789476	3.23	0.29	-3.59
	CWR.2015.I	4@110.5	2015.I	CWR	4	110.5	104.7	116.6	104.7-116.6	X4_162291767	3.15	0.99	-1.79
	FAest.2015.I	6@131.2	2015.I	FAest	6	131.2	127.9	137.8	127.9-137.8	X6_148960220	4.28	4.57	0.22
	FAeth.2015.I	4@110.5	2015.I	FAeth	4	110.5	101.7	116.6	101.7-116.6	X4_1622917671	3.26	0.29	-0.07
	Hemicelluloses.2015.I	5@109.5	2015.I	Hemicelluloses	5	109.5	86.7	111.5	86.7-111.5	X5_76633652	3.31	1.42	0.44
	Hemicelluloses.2015.I	6@120.9	2015.I	Hemicelluloses	6	120.9	82.3	143.5	82.3-143.5	X6_1465635062	5.14	19.84	1.67
	KL.CWR.2015.I	4@104.7	2015.I	KL.CWR	4	104.7	92	110.5	92-110.5	X4_157119223	4.13	12.39	0.78
	PCAest.2015.I	10@75.1	2015.I	PCAest	10	75.1	63.4	84.1	63.4-84.1	X10_87692165	3.33	3.28	-0.78
	PCAest.2015.I	2@44.6	2015.I	PCAest	2	44.6	33.5	47.6	33.5-47.6	X2_12265617	3.48	6.11	1.05
	PCAest.2015.I	4@104.7	2015.I	PCAest	4	104.7	85.5	116.6	85.5-116.6	X4_1571192231	3.72	2.91	0.73
	Plant_height.2015.I	1@164.2	2015.I	Plant_height	1	164.2	160.2	175	160.2-175	X1_154315179	10.38	0.88	-2.97
	Plant_height.2015.I	2@139.8	2015.I	Plant_height	2	139.8	130	147	130-147	X2_152922412	8.16	3.85	-6.06
	Plant_height.2015.I	2@223.2	2015.I	Plant_height	2	223.2	207.2	249	207.2-249	X2_213580965	4.43	0.32	1.74
	Plant_height.2015.I	2@67.2	2015.I	Plant_height	2	67.2	51.7	85.2	51.7-85.2	X2_20959564	4.12	3.23	5.57
	Plant_height.2015.I	3@141.5	2015.I	Plant_height	3	141.5	140	163.4	140-163.4	X3_1729279221	9.21	5.17	-7.51
	Plant_height.2015.I	3@39.1	2015.I	Plant_height	3	39.1	33.2	45.5	33.2-45.5	X3_5885090	3.78	0.82	-2.82
	Plant_height.2015.I	4@104.7	2015.I	Plant_height	4	104.7	96.7	123.3	96.7-123.3	X4_1571192233	6.55	4.88	6.62
	Plant_height.2015.I	4@176.6	2015.I	Plant_height	4	176.6	140	178.4	140-178.4	X4_210970466	4.13	0.44	2.06
	Plant_height.2015.I	5@145.3	2015.I	Plant_height	5	145.3	140.2	154.2	140.2-154.2	X5_169456575	6.14	0.64	-2.69
	Plant_height.2015.I	5@231.4	2015.I	Plant_height	5	231.4	173.8	243.6	173.8-243.6	X5_208919459	8.97	0.99	3.05
	Plant_height.2015.I	5@90.6	2015.I	Plant_height	5	90.6	89.9	100.5	89.9-100.5	X5_36954662	7.01	2.12	-4.75
	Plant_height.2015.I	6@29.7	2015.I	Plant_height	6	29.7	23.9	40.4	23.9-40.4	X6_88154079	5.4	0.06	0.5
	Plant_height.2015.I	7@158.9	2015.I	Plant_height	7	158.9	149.3	192.5	149.3-192.5	X7_165246253	12.5	10.16	-10.55
	Plant_height.2015.I	8@108.2	2015.I	Plant_height	8	108.2	47.4	173.5	47.4-173.5	X8_123844210	3.17	0.04	0.52
	Plant_height.2015.I	9@105.1	2015.I	Plant_height	9	105.1	104.1	157.7	104.1-157.7	X9_114980826	4.28	0.06	-0.42
	Plant_height.2015.I	9@125.1	2015.I	Plant_height	9	125.1	120.3	132.1	120.3-132.1	X9_134641963	3.26	1.41	-4.88
	Plant_height.2015.I	9@156.2	2015.I	Plant_height	9	156.2	147.1	167.8	147.1-167.8	X9_147335912	3.2	0.36	2.08
	BO4.H.2015.NI	1@139.2	2015.NI	BO4.H	1	139.2	127.1	151	127.1-151	X1_80866439	5	7.67	2.46
	BO4.H.2015.NI	8@97.8	2015.NI	BO4.H	8	97.8	51.6	189.6	51.6-189.6	X8_1176125351	3.38	4.55	1.91
	BO4.yield.2015.NI	2@203.5	2015.NI	BO4.yield	2	203.5	194.2	213.2	194.2-213.2	X2_2047492343	4.28	5	-16.05
	BO4.yield.2015.NI	2@95.9	2015.NI	BO4.yield	2	95.9	92.4	110.9	92.4-110.9	X2_401525492	3.84	2.38	-10.74
	BO4.yield.2015.NI	8@121.0	2015.NI	BO4.yield	8	121	116.4	124.8	116.4-124.8	X8_1383065593	6.2	6.76	18.3
	CWR.2015.NI	4@170.7	2015.NI	CWR	4	170.7	161.2	225.3	161.2-225.3	X4_201751608	4.53	4.46	-3.84
	CWR.2015.NI	6@25.2	2015.NI	CWR	6	25.2	7.2	34.4	7.2-34.4	X6_76969096	4.19	5.9	-4.36
	CWR.2015.NI	8@137.5	2015.NI	CWR	8	137.5	129.1	144.6	129.1-137.5	X8_148392965	4.57	8.64	5.39
	CWR.2015.NI	8@208.2	2015.NI	CWR	8	208.2	199.6	216.5	199.6-216.5	X8_173276752	3.3	4.76	-3.96
	CWR.2015.NI	9@83.9	2015.NI	CWR	9	83.9	77.8	87.9	77.8-87.9	X9_91249706	3.12	5.8	-4.48
	FAest.2015.NI	6@62.7	2015.NI	FAest	6	62.7	52.7	69.7	52.7-69.7	X6_107360458	4.78	9.16	0.32
	FAest.2015.NI	8@208.2	2015.NI	FAest	8	208.2	194.4	216.5	194.4-216.5	X8_1732767521	3.59	7.58	0.28
	FAeth.2015.NI	6@25.2	2015.NI	FAeth	6	25.2	21.5	29.7	21.5-29.7	X6_769690961	3.55	6.15	-0.33
	FAeth.2015.NI	8@114.8	2015.NI	FAeth	8	114.8	108.2	118.4	108.2-118.4	X8_1315846781	3.96	7.01	0.36
	FAeth.2015.NI	9@85.9	2015.NI	FAeth	9	85.9	77.8	93.6	77.8-93.6	X9_961893241	3.1	6.14	-0.34
	Hemicelluloses.2015.NI	2@9.0	2015.NI	Hemicelluloses	2	9	6.5	14.9	6.5-14.9	X2_3558065	3.18	8.84	-1.09
	Hemicelluloses.2015.NI	4@110.5	2015.NI	Hemicelluloses	4	110.5	106.3	113.4	106.3-113.4	X4_1622917674	3.25	4.08	-0.78
	Hemicelluloses.2015.NI	4@35.2	2015.NI	Hemicelluloses	4	35.2	24.3	40	24.3-40	X4_100335041	3.07	1.97	-0.54
	Hemicelluloses.2015.NI	6@120.9	2015.NI	Hemicelluloses	6	120.9	112.3	155.8	112.3-155.8	X6_1465635061	5.7	15.12	1.48
	IVCWRD.2015.NI	1@190.0	2015.NI	IVCWRD	1	190	162	197.2	162-197.2	X1_189189953	3.3	2.1	-1.17
	IVCWRD.2015.NI	1@60.7	2015.NI	IVCWRD	1	60.7	54.2	64.6	54.2-64.6	X1_24206895	4.93	4.07	1.59
	IVCWRD.2015.NI	2@253.5	2015.NI	IVCWRD	2	253.5	219.8	255.5	219.8-255.5	X2_2313375221	3.58	1.56	1.01
	IVCWRD.2015.NI	2@95.9	2015.NI	IVCWRD	2	95.9	51.7	105.7	51.7-105.7	X2_401525491	4.15	5.67	1.87
	IVCWRD.2015.NI	3@109.5	2015.NI	IVCWRD	3	109.5	109.4	163.4	109.4-163.4	X3_136380465	3.85	1.87	1.15
	IVCWRD.2015.NI	4@110.5	2015.NI	IVCWRD	4	110.5	107.2	116.6	107.2-116.6	X4_1622917672	7.7	4.8	-1.8
	IVCWRD.2015.NI	4@173.9	2015.NI	IVCWRD	4	173.9	170.3	207.5	170.3-207.5	X4_2042695942	4.87	4.45	1.75
	IVCWRD.2015.NI	5@138.6	2015.NI	IVCWRD	5	138.6	106	140.2	106-140.2	X5_163740443	4.59	4.01	-1.69
	IVCWRD.2015.NI	6@25.2	2015.NI	IVCWRD	6	25.2	21.5	36.3	21.5-36.3	X6_769690963	8.64	8.72	2.31
	IVCWRD.2015.NI	8@131.6	2015.NI	IVCWRD	8	131.6	131.6	144.6	131.6-144.6	X8_1457688603	5.86	5.38	-1.9
	IVDMD.2015.NI	2@201.3	2015.NI	IVDMD	2	201.3	187.4	207.2	187.4-207.2	X2_2044678081	4.45	4.25	3.39
	IVDMD.2015.NI	4@173.9	2015.NI	IVDMD	4	173.9	169.2	181.8	169.2-181.8	X4_2042695941	3.02	2.48	2.52
	IVDMD.2015.NI	6@25.2	2015.NI	IVDMD	6	25.2	7.2	34.4	7.2-34.4	X6_769690962	5.06	5.98	3.86
	IVDMD.2015.NI	8@116.4	2015.NI	IVDMD	8	116.4	108.2	121	108.2-121	X8_1321708092	5.26	10.2	-5.12
	IVDMD.2015.NI	8@208.2	2015.NI	IVDMD	8	208.2	147.5	209.1	147.5-209.1	X8_1732767523	4.76	5.46	3.71
	IVDMD.2015.NI	9@83.9	2015.NI	IVDMD	9	83.9	63.2	98.3	63.2-98.3	X9_912497062	4.73	5.5	3.84
	KL.CWR.2015.NI	2@203.5	2015.NI	KL.CWR	2	203.5	180.4	210.7	180.4-210.7	X2_204749234	3.29	6.46	-0.57
	KL.CWR.2015.NI	3@141.5	2015.NI	KL.CWR	3	141.5	132.1	145.1	132.1-145.1	X3_172927922	4.14	7.86	-0.63
	KL.CWR.2015.NI	4@110.5	2015.NI	KL.CWR	4	110.5	101.7	113.4	101.7-113.4	X4_162291767	5.51	10.53	0.72
	PCAest.2015.NI	2@60.0	2015.NI	PCAest	2	60	51.7	63.9	51.7-63.9	X2_17479298	3.01	9.99	1.35
	PCAest.2015.NI	5@95.3	2015.NI	PCAest	5	95.3	9.6	95.9	9.6-95.9	X5_56216291	3.61	13.21	-1.54
	Plant_height.2015.NI	1@209.1	2015.NI	Plant_height	1	209.1	198.8	239.7	198.8-239.7	X1_202159620	7.81	7.69	8.38
	Plant_height.2015.NI	2@135.2	2015.NI	Plant_height	2	135.2	128.2	141.5	128.2-141.5	X2_136562142	4.35	1.63	-4.71
	Plant_height.2015.NI	2@156.5	2015.NI	Plant_height	2	156.5	151.8	165.1	151.8-165.1	X2_180661341	4.1	1.24	-4.29
	Plant_height.2015.NI	3@203.4	2015.NI	Plant_height	3	203.4	189	239.7	189-239.7	X3_212010134	3.78	6.69	7.62
	Plant_height.2015.NI	3@95.3	2015.NI	Plant_height	3	95.3	91.9	96.4	91.9-96.4	X3_50098800	5.76	10	-9.28
	Plant_height.2015.NI	7@146.3	2015.NI	Plant_height	7	146.3	138.6	156.1	138.6-156.1	X7_160532106	3.69	6.31	-7.53
	Plant_height.2015.NI	7@71.1	2015.NI	Plant_height	7	71.1	67.4	74.6	67.4-74.6	X7_104175001	8.12	10.95	-10.62
