# Supplementary material for: Responses of Maize Internode to Water Deficit Are Different at the Biochemical and Histological Levels
Source: Front Plant Sci. 2021 Feb 26;12:628960. doi: 10.3389/fpls.2021.628960 (PMC7952650; doi:10.3389/fpls.2021.628960)
Supplement: Supplementary Table 6 — Correlations between the biochemical traits quantified at the internode and at the stover levels (Virlouvet et al., 2019). [file Table_6.XLSX]

## Sheet: Feuil1
	Trait	2014_I		2014_NI		2015_I		2015_NI
	CWR	0.52	***	0.64	***	0.61	***	0.68	***
	KL.CWR	0.56	***	0.48	***	0.57	***	0.54	***
	βO4 yield	0.06	NS	0.14	NS	0.06	NS	0.13	NS
	βO4 H	0.21	*	0.12	NS	0.24	*	0.2	NS
	βO4 S	0.08	NS	0.31	**	0.09	NS	0.4	***
	βO4 G	-0.02	NS	0.06	NS	0.09	NS	-0.05	NS
	FAeth	-0.19	NS	-0.29	**	-0.39	***	-0.29	NS
	FAest	0.39	***	0.48	***	0.52	***	0.61	***
	PCAest	0.48	***	0.42	***	0.45	***	0.41	***
	Cellulose	0.36	***	0.29	**	0.17	NS	0.37	***
	Hemicelluloses	0.26	*	0.22	NS	0.35	***	0.41	***
	IVDMD	0.58	***	0.62	***	0.6	***	0.7	***
	IVCWRD	0.49	***	0.51	***	0.48	***	0.54	***
